# Supplementary material for: Production of ergothioneine by Methylobacterium species
Source: Front Microbiol. 2015 Oct 27;6:1185. doi: 10.3389/fmicb.2015.01185 (PMC4621440; doi:10.3389/fmicb.2015.01185)
Supplement: Supplementary file 1 [file Table1.XLSX]

## Sheet: Sheet1
Table S1. Minimal medium composition
Components	Chemicals	Stock solution	Final concentration in media
Mineral salts	NH4Cl	4.86 g	30.3 mM
(Autoclave)	MgSO4·7H2O	0.6 g	0.81 mM
	Water	600 ml
Buffer	K2HPO4	4.8 g	13.8 mM
(Autoclave)	NaH2PO4·2H2O	2.16 g	6.9 mM
	Water	600 ml
Iron solution	FeSO4·7H2O	4.83 g	17.3 μM
(Filter sterilization)	1M HCl	1000 ml
Trace elements	ZnSO4·7H2O	4.5 g	15.7 μM
(Filter sterilization)	CoCl2·6H2O	3 g	12.6 μM
	MnCl2	0.64 g	5.09 μM
	H3BO3	1 g	16.2 μM
	Na2MoO4·2H2O	0.4 g	1.65 μM
	CuSO4·5H2O	0.3 g	1.20 μM
	CaCl2·2H2O	3 g	20.4 μM
	Water	1000 ml
Vitamin solution	Calcium pantothenate	0.4 g	0.84 nM
(Filter sterilization)	Inositol	0.2 g	1.11 nM
	Niacin	0.4 g	3.25 nM
	p-Aminobenzoic acid	0.2 g	1.46 nM
	Pyridoxine hydrochloride	0.4 g	1.95 nM
	Thiamin hydrochloride	0.4 g	1.19 nM
	Biotin	0.2 g	0.82 nM
	Vitamin B12	0.2 g	0.15 nM
	Water	1000 ml
Medium preparation	Mineral salts	200 ml
	Buffer	300 ml
	Iron solution	1 ml
	Trace elements	1 ml
	Vitamin solution	1 ml
	Carbon source	X ml or g
	Water	fill up to 1 L
	Each component was separately sterilized and mixed.
