# Supplementary material for: Production of ergothioneine by Methylobacterium species
Source: Front Microbiol. 2015 Oct 27;6:1185. doi: 10.3389/fmicb.2015.01185 (PMC4621440; doi:10.3389/fmicb.2015.01185)
Supplement: Supplementary file 2 [file Table2.XLSX]

## Sheet: Table S1
Table S2. Metabolome analysis of M. aquaticum strain 22A cells grown on methanol.
Metabolite	KEGG ID	m/z	Migration time (min)	Relative area *1	Concentration (pmol/109 cells) *2	Peak ID	Mode *3
Ser	C00065,C00716,C00740	106.05	10.13	0.62	6930	C_0017	C
Gln	C00064,C00303,C00819	147.076	10.92	0.59	6409	C_0051	C
Lys	C00047,C00739,C16440	148.115	6.82	0.49	80095	C_0052	C
Glutathione (GSSG)_divalent	No ID	307.584	12.36	0.4	9669	C_0101	C
Ergothioneine	C05570	230.095	17.76	0.39	N.D.	C_0082	C
Ala	C00041,C00133,C01401	90.055	9.17	0.26	2084	C_0006	C
Lactic acid	C00186,C00256,C01432	89.025	10.45	0.21	10148	A_0005	A
NAD+	C00003	662.102	6.37	0.2	12361	A_0073	A
ATP	C00002	505.988	11.36	0.19	8133	A_0068	A
Glu	C00025,C00217,C00302	149.063	11.04	0.17	37966	C_0053	C
Arg	C00062,C00792	176.121	7.14	0.14	15224	C_0067	C
Pro	C00148,C00763,C16435	116.07	10.96	0.14	717	C_0022	C
Betaine	C00719	118.086	11.45	0.11	620	C_0023	C
UDP-N-acetylglucosamine	C00043	606.075	8.16	0.11	N.D.	A_0071	A
Ornithine	C00077,C00515,C01602	133.097	6.79	0.092	716	C_0042	C
Thr	C00188,C00820	120.065	10.69	0.091	760	C_0029	C
Phe	C00079,C02057,C02265	166.086	11.25	0.089	396	C_0064	C
Glucose 6-phosphate	C00668,C01172,C00092	259.022	9.53	0.082	2914	A_0037	A
S-Adenosylmethionine	C00019	399.143	7.14	0.077	1652	C_0105	C
Nicotinamide	C00153	123.055	7.48	0.077	N.D.	C_0040	C
Urea	C00086	61.04	21.64	0.075	N.D.	C_0001	C
Val	C00183,C06417,C16436	118.086	10.18	0.071	311	C_0025	C
2,6-Diaminopimelic acid	C00666	191.102	9.01	0.066	N.D.	C_0076	C
Tyr	C00082,C01536,C06420	182.08	11.53	0.065	557	C_0070	C
ADP	C00008	426.021	10.5	0.064	1877	A_0061	A
Asp	C00049,C00402,C16433	134.044	11.74	0.058	658	C_0044	C
N,N-Dimethylglycine	C01026	104.07	11.1	0.055	341	C_0014	C
Leu	C00123,C01570,C16439	132.101	10.49	0.053	171	C_0039	C
Ala-Ala	C00993	161.091	9.4	0.053	N.D.	C_0058	C
Ile	C00407,C06418,C16434	132.101	10.37	0.051	174	C_0040	C
Putrescine	C00134	89.107	4.73	0.051	652	C_0005	C
CMP-N-acetylneuraminate	C00128	613.145	8.02	0.051	N.D.	A_0072	A
Sucrose 6'-phosphate	C02591	421.074	8.3	0.048	N.D.	A_0059	A
Adenine	C00147	136.061	7.72	0.043	298	C_0045	C
UDP-glucose (UDP-galactose)	C00029 (C00052)	565.047	8.33	0.041	N.D.	A_0070	A
Methylguanidine	C02294	74.071	6.26	0.04	N.D.	C_0004	C
NADP+	C00006	742.07	9.08	0.039	1877	A_0074	A
Citrulline	C00327	176.102	11.21	0.036	333	C_0068	C
UTP	C00075	482.96	12.08	0.031	1247	A_0066	A
His	C00135,C00768,C06419	156.076	7.4	0.028	222	C_0057	C
Fructose 6-phosphate	C05345,C00085	259.022	9.65	0.028	997	A_0039	A
2-Aminoadipic acid	C00956	162.075	11.07	0.026	N.D.	C_0060	C
Dihydroxyacetone phosphate	C00111	168.99	12.32	0.024	1296	A_0024	A
Gly-Leu	No ID	189.123	9.93	0.024	N.D.	C_0073	C
m-Toluic acid	C07211	135.044	8.89	0.023	N.D.	A_0017	A
Gly	C00037	77.042	8.39	0.022	14990	C_0003	C
Glucosamine 6-phosphate	C00352	258.038	8.51	0.022	N.D.	A_0036	A
Pyridoxamine 5'-phosphate	C00647	249.062	10.63	0.022	N.D.	C_0089	C
Nω-Methylarginine	No ID	189.133	7.55	0.021	N.D.	C_0074	C
Met	C00073,C00855,C01733	150.058	10.89	0.019	132	C_0054	C
Succinic acid	C00042	117.019	20.61	0.018	587	A_0014	A
2-Furoic acid	C01546	111.008	10.1	0.017	N.D.	A_0009	A
Adenosine	C00212	268.103	9.98	0.016	114	C_0094	C
Lauric acid	C02679	199.17	7.42	0.016	N.D.	A_0036	A
3-Phosphoglyceric acid	C00197	184.982	19.17	0.015	717	A_0028	A
N6-Acetyllysine	C02727	189.123	11.62	0.014	N.D.	C_0072	C
5-Oxoproline	C01879	128.036	9.2	0.013	N.D.	A_0015	A
Pelargonic acid	C01601	157.123	7.89	0.013	N.D.	A_0021	A
Benzoic acid	C00180	121.03	9.58	0.013	N.D.	A_0015	A
AMP	C00020	346.054	8.97	0.012	330	A_0050	A
Decanoic acid	C01571	171.139	7.71	0.012	N.D.	A_0026	A
N-Acetylglucosamine 1-phosphate	C04256	300.048	9.26	0.012	N.D.	A_0042	A
Homoserinelactone	No ID	102.055	7.14	0.012	N.D.	C_0011	C
Triethanolamine	C06771	150.112	8.34	0.011	N.D.	C_0055	C
5'-Deoxy-5'-methylthioadenosine	C00170	298.096	10.22	0.011	N.D.	C_0100	C
Glucosamine	C00329	180.086	9.42	0.011	N.D.	C_0069	C
Homoserine	C00263	120.065	10.24	0.011	102	C_0027	C
N-Acetylglutamic acid	C00624	188.057	12.88	0.0097	N.D.	A_0029	A
Hexanoic acid	C01585	115.076	8.67	0.0091	N.D.	A_0013	A
FAD_divalent	C00016	391.569	7.61	0.0087	N.D.	A_0057	A
UDP	C00015	402.995	11.25	0.0085	367	A_0057	A
Ribulose 5-phosphate	C00199,C01101	229.011	10.65	0.0083	338	A_0035	A
CTP	C00063	481.975	11.9	0.0082	505	A_0068	A
Sedoheptulose 7-phosphate	C05382	289.031	9.3	0.008	320	A_0041	A
2-Aminobutyric acid	C02261,C02356	104.07	9.8	0.0079	N.D.	C_0015	C
Phosphoenolpyruvic acid	C00074	166.974	20.59	0.0079	405	A_0022	A
GDP	C00035	442.016	10.25	0.0079	281	A_0062	A
GTP	C00044	521.983	10.98	0.0079	520	A_0069	A
Asn	C00152,C01905,C16438	133.06	10.65	0.0078	87	C_0041	C
N6-Methyllysine	No ID	161.128	7.13	0.0074	N.D.	C_0059	C
Isovaleric acid	C08262	101.061	8.98	0.0073	N.D.	A_0007	A
2-Phosphoglyceric acid	C00631	184.985	18.65	0.0071	299	A_0030	A
Octanoic acid	C06423	143.107	8.11	0.0069	N.D.	A_0018	A
3-Phenylpropionic acid	C05629	149.061	8.55	0.0068	N.D.	A_0020	A
Sarcosine	C00213	90.055	9.61	0.006	49	C_0008	C
Pipecolic acid	C00408	130.086	10.43	0.0057	N.D.	C_0035	C
Trimethylamine	C00565	60.081	5.88	0.0055	N.D.	C_0001	C
Trp	C00078,C00525,C00806	205.096	11.15	0.0054	36	C_0079	C
2-Amino-2-(hydroxymethyl)-1,3-propanediol	C07182	122.081	8.37	0.0053	N.D.	C_0032	C
Ethanolamine	C00189	62.06	6.43	0.0053	N.D.	C_0003	C
GDP-mannose (GDP-galactose)	C00096 (C02280)	604.074	8.05	0.0053	N.D.	A_0075	A
N,N-Dimethylhistidine	C04259	184.107	8.37	0.0052	N.D.	C_0071	C
Butyric acid	C00246	87.045	9.59	0.0051	N.D.	A_0004	A
N-Acetylaspartic acid	C01042	174.04	14.12	0.005	N.D.	A_0028	A
Thr-Asp	No ID	235.091	10.62	0.005	N.D.	C_0102	C
Malic acid	C00149,C00497,C00711	133.013	20.97	0.0049	118	A_0016	A
Choline	C00114	104.107	6.81	0.0049	18	C_0016	C
Acetyl CoA_divalent	C00024	403.554	9.95	0.0048	110	A_0058	A
8-Hydroxy-2'-deoxyguanosine	No ID	284.098	22.51	0.0047	N.D.	C_0119	C
Diethanolamine	C06772	106.086	7.73	0.0045	N.D.	C_0018	C
4-Guanidinobutyric acid	C01035	146.092	8.37	0.0045	N.D.	C_0062	C
Urocanic acid	C00785	139.05	8.37	0.0044	N.D.	C_0049	C
N8-Acetylspermidine	C01029	188.174	6.34	0.0044	N.D.	C_0087	C
dTMP	C00364	321.048	9.22	0.0039	120	A_0046	A
UMP	C00105	323.027	9.45	0.0038	135	A_0046	A
7,8-Dihydroneopterin	C04874	256.103	11.37	0.0037	N.D.	C_0112	C
Ribavirin	C07234	245.088	22.7	0.0035	N.D.	C_0107	C
ADP-ribose	C00301	558.064	8.23	0.0035	N.D.	A_0073	A
dTTP	C00459	480.984	11.63	0.0035	179	A_0067	A
2-Methylserine	C02115	120.065	10.54	0.0034	N.D.	C_0028	C
1-Methyl-2-pyrrolidone	C11118	100.076	22.38	0.0034	N.D.	C_0009	C
1-Pyrroline 5-carboxylic acid	C03912	114.055	11.25	0.0034	N.D.	C_0027	C
Glycerol 3-phosphate	C00093	171.006	11.77	0.0034	149	A_0025	A
Ophthalmic acid	No ID	290.133	13.44	0.0033	N.D.	C_0098	C
Fructose 1,6-diphosphate	C00354	338.988	14.05	0.0031	116	A_0050	A
Argininosuccinic acid	C03406	291.129	9.57	0.0029	N.D.	C_0099	C
5-Aminovaleric acid	C00431	118.086	8.16	0.0029	N.D.	C_0024	C
Cysteine glutathione disulfide	C05526	427.094	11.84	0.0029	N.D.	C_0129	C
Glycerophosphocholine	C00670	258.108	22.16	0.0028	N.D.	C_0092	C
N5-Ethylglutamine	C01047	175.107	11.56	0.0028	N.D.	C_0080	C
N-Acetylornithine	C00437	175.107	9.72	0.0025	N.D.	C_0066	C
Glucose 1-phosphate	C00103	259.023	9.85	0.0025	88	A_0038	A
Cadaverine	C01672	103.123	5.05	0.0024	N.D.	C_0016	C
CDP	C00112	402.01	11.08	0.0021	95	A_0056	A
Cyclohexylamine	C00571	100.112	7.79	0.002	N.D.	C_0010	C
Ribose 5-phosphate	C00117	229.012	10.23	0.0019	69	A_0034	A
3-Aminopropane-1,2-diol	C06057	92.07	7.38	0.0018	N.D.	C_0011	C
CMP	C00055	322.043	9.24	0.0017	78	A_0045	A
Spermidine	C00315	146.164	4.75	0.0017	13	C_0050	C
Carboxymethyllysine	No ID	205.117	9.37	0.0016	N.D.	C_0097	C
β-Ala	C00099	90.055	7.38	0.0014	14	C_0007	C
GABA	C00334	104.07	7.79	0.0013	9.1	C_0013	C
threo-β-Methylaspartic acid	C03618	148.06	12.53	0.0013	N.D.	C_0065	C
SDMA	No ID	203.149	7.92	0.0011	N.D.	C_0077	C
Glyceraldehyde 3-phosphate	C00118,C00661	168.99	11.31	0.0011	159	A_0023	A
Tyramine	C00483	138.091	8.37	0.0011	7.8	C_0048	C
Creatine	C00300	132.076	8.99	0.00094	5.8	C_0047	C
4-Amino-3-hydroxybutyric acid	C03678	120.066	7.98	0.00091	N.D.	C_0036	C
S-Lactoylglutathione	C03451	380.112	14.1	0.00089	N.D.	C_0126	C
3-Hydroxybutyric acid	C01089,C03197	103.04	9.23	0.00087	39	A_0008	A
3-Aminoisobutyric acid	C03284,C05145	104.071	7.96	0.00076	N.D.	C_0021	C
β-Ala-Lys	C05341	218.15	6.79	0.00076	N.D.	C_0099	C
Penciclovir	C07417	254.126	10.31	0.00076	N.D.	C_0111	C
S-Adenosylhomocysteine	C00021	385.129	8.87	0.00075	N.D.	C_0104	C
N-Methylalanine	C02721	104.07	10.45	0.00071	N.D.	C_0019	C
1-Methyladenosine	C02494	282.117	9.99	0.00068	N.D.	C_0117	C
Thiaproline	No ID	134.027	14.22	0.00064	N.D.	C_0043	C
Imidazole-4-acetic acid	C02835	127.05	8.14	0.00062	N.D.	C_0034	C
Agmatine	C00179	131.129	5.23	0.00062	N.D.	C_0045	C
N-Ethylmaleimide_+H2O	C02441	144.067	22.81	0.00056	N.D.	C_0061	C
Saccharopine	C00449	277.138	10.9	0.00055	N.D.	C_0096	C
Nicotine	C00745,C16386	163.124	5.44	0.00054	N.D.	C_0076	C
1H-Imidazole-4-propionic acid	No ID	141.065	8.22	0.00052	N.D.	C_0059	C
Pterin	C00715	164.056	10.39	0.00051	N.D.	C_0063	C
ADMA	C03626	203.149	7.61	0.00051	N.D.	C_0092	C
Phenazopyridine	C07429	214.11	9.22	0.0005	N.D.	C_0098	C
Carnitine	C00318,C00487,C15025	162.112	8.78	0.00046	N.D.	C_0075	C
Acetoacetamide	C11106	102.055	11.78	0.00045	N.D.	C_0015	C
Cytosine	C00380	112.05	7.25	0.00044	4.3	C_0025	C
Ectoine	C06231	143.081	9.39	0.00039	N.D.	C_0060	C
Xanthopterin	No ID	180.05	13.44	0.00037	N.D.	C_0083	C
Trimethylamine N-oxide	C01104	76.075	6.69	0.00035	N.D.	C_0004	C
O-Acetylcarnitine	C02571	204.123	9.17	0.00033	N.D.	C_0095	C
2'-Deoxyadenosine (5'-Deoxyadenosine)	C00559 (C05198)	252.108	9.83	0.00031	N.D.	C_0090	C
Cystine	C00491,C01420	241.03	11.18	0.0003	N.D.	C_0085	C
Thiamine phosphate	C01081	345.075	10.87	0.00028	N.D.	C_0103	C
N-Acetylputrescine	C02714	131.118	8.55	0.00028	N.D.	C_0044	C
Octopine	C04137	247.139	10.89	0.00027	N.D.	C_0108	C
Uridine	C00299	245.081	21.725	n.d.	n.d.	C_0088	C
Guanosine	C00387	284.099	12.3685	n.d.	n.d.	C_0097	C
Hypoxanthine	C00262	137.045	10.9889	n.d.	n.d.	C_0046	C
Gluconic acid	C00257	195.051	8.11015	n.d.	n.d.	A_0032	A
Cytidine	C00475	244.092	9.54263	n.d.	n.d.	C_0087	C
GMP	C00144	362.051	9.06	n.d.	n.d.	A_0052	A
Anthranilic acid	C00108	138.054	10.57	n.d.	n.d.	C_0047	C
6-Phosphogluconic acid	C00345	275.016	14.64	n.d.	n.d.	A_0040	A
Fumaric acid	C00122	115.004	25.36	n.d.	n.d.	A_0011	A
Citric acid	C00158	191.02	26.45	n.d.	n.d.	A_0030	A
dTDP	C00363	401.015	11.25	n.d.	n.d.	A_0055	A
Guanine	C00242	152.06	8.21	n.d.	n.d.	C_0056	C
CoA_divalent	C00010	382.549	10.55	n.d.	n.d.	A_0053	A
Glyoxylic acid	C00048			n.d.	n.d.	A_0001	A
Glycolic acid	C00160			n.d.	n.d.	A_0002	A
Pyruvic acid	C00022			n.d.	n.d.	A_0003	A
2-Hydroxybutyric acid	C05984			n.d.	n.d.	A_0007	A
2-Oxoisovaleric acid	C00141			n.d.	n.d.	A_0011	A
2-Oxoglutaric acid	C00026			n.d.	n.d.	A_0019	A
cis-Aconitic acid	C00417			n.d.	n.d.	A_0027	A
Isocitric acid	C00311			n.d.	n.d.	A_0033	A
Erythrose 4-phosphate	C00279,C03604			n.d.	n.d.	A_0035	A
cAMP	C00575			n.d.	n.d.	A_0049	A
cGMP	C00942			n.d.	n.d.	A_0051	A
IMP	C00130			n.d.	n.d.	A_0053	A
PRPP	C00119			n.d.	n.d.	A_0056	A
Malonyl CoA_divalent	C00083			n.d.	n.d.	A_0063	A
dCTP	C00458			n.d.	n.d.	A_0066	A
dATP	C00131			n.d.	n.d.	A_0070	A
Uracil	C00106			n.d.	n.d.	C_0026	C
Creatinine	C00791			n.d.	n.d.	C_0028	C
Cys	C00097,C00736,C00793			n.d.	n.d.	C_0038	C
Thymine	C00178			n.d.	n.d.	C_0041	C
Hydroxyproline	C01015,C01157			n.d.	n.d.	C_0046	C
Spermine	C00750			n.d.	n.d.	C_0094	C
Carnosine	C00386			n.d.	n.d.	C_0100	C
Thymidine	C00214			n.d.	n.d.	C_0104	C
Inosine	C00294			n.d.	n.d.	C_0115	C
Glutathione (GSH)	C00051			n.d.	n.d.	C_0124	C
Betaine aldehyde +H2O	C00576			n.d.	n.d.	C_0037	C
*1 The data are sorted by relative area.
*2 N.D., not detected and n.d., not determined
*3 A, anion mode and C, cation mode.
