# Supplementary material for: Production of ergothioneine by Methylobacterium species
Source: Front Microbiol. 2015 Oct 27;6:1185. doi: 10.3389/fmicb.2015.01185 (PMC4621440; doi:10.3389/fmicb.2015.01185)
Supplement: Supplementary file 3 [file Table3.XLSX]

## Sheet: Table S2
Table S3. egt genes found in strain 22A and other Methylobacterium genomes.
Gene	Mycobacterium smegmatis strain MC(2)155	Protein size (aa)	Homologous proteins in M. aquaticum strain 22A*1	Identity (%) *2	M. oryzae CBMB20	Identity (%)	M. radiotolerans JCM 2831	Identity (%)	M. nodulans ORS 2060	Identity (%)	M. extorquens AM1	Identity (%)	Methylobacterium sp. 4-46	Identity (%)	M. populi BJ001	Identity (%)
etgA	A0R5N1	423	Maq22A_c11580	31	MOC_5956	30	Mrad2831_5385	30	Mnod_7293	32	META1p0671	29	M446_5994	31	Mpop_0828	30
etgB	A0R5N0	428	Maq22A_1p13895	29	MOC_1628	37	Mrad2831_0782	30	Mnod_0356	29	META1p3429	33	M446_2253	29	Mpop_5439	38
etgC	A0R5M9	227	Maq22A_1p31890	28	MOC_6113	28	Mrad2831_3187	30	Mnod_1502	29	META1p5326	28	M446_0676	32	Mpop_5411	30
etgD	A0R5M8	321	Maq22A_c02975	44	MOC_0994	41	Mrad2831_0783	43	Mnod_0355	46	META1p3430	44	M446_2254	46	Mpop_3414	45
etgE	A0R5M7	371	Maq22A_c016320	29	MOC_1768	25	Mrad2831_1427	26	Mnod_8515	28	META1p0955	25	M446_5106	25	Mpop_1549	26
*1 The ID numbers are locus tags given in the complete genome sequence of strain 22A (AP014704-AP014709)
*2 Identity is based on amino acid sequences.
